# Supplementary material for: Social+Me: a persuasive application to increase communication between students and their support networks in Southern Chile
Source: PeerJ Comput Sci. 2022 Jan 27;8:e848. doi: 10.7717/peerj-cs.848 (PMC8802782; doi:10.7717/peerj-cs.848)
Supplement: Supplemental Information 1 [file peerj-cs-08-848-s001.xlsx]

## Sheet: Communication Preferences
							SOCIAL COMMUNICATION PREFERENCES SURVEY
	Participant	Age	Gender	Educational level	Profession	Smartphone	Brand-Model	Social Apps									Calls																								SMS
																	Daily						Every two days						Once or twice a week						Less than once a week						Daily						Every two days
								Calls	SMS	Facebook	F. Messenger	Twitter	Instagram	WhatsApp	Snapchat	Otro	Rel.	Par.	Fri.	Sig.	Cla.	Oth.	Rel.	Par.	Fri.	Sig.	Cla.	Oth.	Rel.	Par.	Fri.	Sig.	Cla.	Oth.	Rel.	Par.	Fri.	Sig.	Cla.	Oth.	Rel.	Par.	Fri.	Sig.	Cla.	Oth.	Rel.	Par.	Fri.
	P1	28	Male	Undergrade	Student	yes	iPhone 6s	yes		yes	yes	yes		yes	yes	yes		yes		yes
	P2	30	Male	Undergrade	Student	yes	iPhone 5s	yes		yes	yes		yes	yes					yes				yes
	P3	22	Female	Undergrade	Student	yes	Samsung J7 Prime	yes		yes				yes			yes		yes
	P4	23	Male	Undergrade	Student	yes	Samsung J7	yes		yes	yes		yes	yes			yes		yes			yes
	P5	24	Male	Undergrade	Student	yes	Samsung Galaxy S7	yes		yes	yes		yes	yes										yes
	P6	27	Male	Undergrade	Student	yes	Motorola G 2da Gen.	yes		yes	yes			yes															yes			yes
	P7	23	Male	Undergrade	Student	yes	Lenovo K5 Note	yes						yes		yes			yes
	P8	29	Female	Undergrade	Student	yes	Xiaomi A5	yes		yes	yes	yes		yes										yes			yes
	P9	23	Male	Undergrade	Student	yes	iPhone 4s	yes		yes	yes			yes		yes							yes					yes
	P10	22	Male	Undergrade	Student	yes	Huawei G play mini	yes						yes																yes
	P11	19	Male	Undergrade	Student	yes	Samsung Galaxy Grand	yes	yes					yes				yes
	P12	19	Male	Undergrade	Student	yes	Lenovo K5	yes	yes	yes	yes		yes	yes		yes								yes	yes																		yes
	P13	26	Male	Undergrade	Student	yes	iPhone 6	yes					yes	yes										yes		yes
	P14	20	Male	Undergrade	Student	yes	Motorola Moto G3	yes		yes	yes		yes	yes			yes		yes
	P15	24	Female	Undergrade	Student	yes	Alcatel Pop 3	yes		yes	yes		yes	yes									yes
	P16	18	Male	Undergrade	Student	yes	Motorola Moto G5	yes	yes		yes		yes	yes			yes		yes
	P17	22	Male	Undergrade	Student	yes	Samsung J5	yes		yes	yes	yes	yes	yes																	yes
	P18	21	Male	Undergrade	Student	yes	LG Titan Stylus II	yes		yes	yes			yes																					yes
	P20	21	Male	Undergrade	Student	yes	iPhone SE	yes	yes	yes			yes	yes				yes		yes
	P21	21	Male	Undergrade	Student	yes	Lenovo K3 Note		yes	yes	yes			yes		yes
	P22	25	Male	Undergrade	Student	yes	Samsung Galaxy Core 2							yes
	P23	21	Male	Undergrade	Student	yes	Samsung A3	yes		yes	yes			yes										yes
	P24	29	Male	Undergrade	Student	yes	iPhone 6	yes		yes	yes		yes	yes				yes		yes
	P25	27	Male	Undergrade	Student	yes	iPhone 6	yes	yes	yes	yes	yes		yes									yes		yes
	P26	23	Male	Undergrade	Student	yes	Motorola G4	yes				yes	yes	yes		yes	yes		yes
	P27	19	Male	Undergrade	Student	yes	Huawei ale l21	yes	yes	yes	yes		yes	yes			yes		yes			yes
	P28	19	Male	Undergrade	Student	yes	Lg lift	yes		yes	yes						yes		yes
	P29	23	Male	Undergrade	Student	yes	Sony Xperia XA	yes		yes	yes	yes	yes	yes			yes														yes
	P30	24	Male	Undergrade	Student	yes	Huawei G play	yes	yes	yes	yes	yes		yes															yes
	P31	24	Male	Undergrade	Student	yes	Motorola Motog 4 plus	yes		yes	yes		yes	yes			yes																			yes
	P32	19	Male	Undergrade	Student	yes	Iphone 4s	yes	yes	yes	yes		yes					yes	yes	yes			yes				yes																	yes			yes		yes
	P33	23	Female	Undergrade	Student	yes	Samsung Galaxy J3	yes	yes	yes	yes			yes			yes	yes																							yes
	P34	24	Male	Undergrade	Student	yes	Samsung Grand Prime	yes		yes	yes			yes		yes																			yes		yes
	P35	21	Male	Undergrade	Student	yes	Lg k10	yes		yes	yes			yes															yes	yes				yes
	P36	27	Male	Undergrade	Student	yes	Lg K10	yes				yes	yes	yes																yes	yes
	P37	21	Male	Undergrade	Student	yes	Iphone 5c	yes		yes	yes	yes	yes		yes		yes		yes
	P38	22	Male	Undergrade	Student	yes	Huawei P8 lite	yes		yes	yes			yes						yes
	P39	24	Male	Undergrade	Student	yes	Samsung Galaxy Note 4	yes			yes		yes	yes				yes		yes				yes
	P40	24	Male	Undergrade	Student	yes	OWN s4040	yes		yes	yes		yes	yes				yes	yes	yes
	P41	26	Male	Undergrade	Student	yes	Nokia Lumia 530	yes		yes		yes		yes															yes
	P42	24	Male	Undergrade	Student	yes	Motorola MG 4ta generacion Plus	yes	yes	yes	yes		yes	yes						yes				yes														yes
	P43	25	Female	Undergrade	Student	yes	Motorola Moto G4 plus	yes		yes			yes	yes			yes	yes		yes
	P44	25	Female	Undergrade	Student	yes	Motorola Moto 3G			yes	yes		yes	yes
	P45	26	Male	Undergrade	Student	yes	Motorola G2	yes		yes	yes		yes	yes			yes		yes
	P46	25	Male	Undergrade	Student	yes	Iphone 6	yes	yes	yes	yes		yes	yes			yes		yes																												yes		yes
	P47	20	Male	Undergrade	Student	yes	Huawei G Play	yes		yes	yes			yes									yes
	P48	20	Male	Undergrade	Student	yes	Lenovo Vibe K5	yes		yes	yes	yes		yes																					yes	yes	yes
	P49	21	Male	Undergrade	Student	yes	Samsung A5 2017	yes		yes	yes		yes	yes					yes
	P50	21	Male	Undergrade	Student	yes	Iphone SE	yes	yes	yes	yes		yes	yes	yes								yes	yes																				yes
	P51	20	Male	Undergrade	Student	yes	Samsung J7 Pro	yes		yes	yes		yes	yes		yes														yes	yes
	P52	19	Female	Undergrade	Student	yes	Samsung J5	yes		yes	yes			yes						yes									yes
	P53	19	Male	Undergrade	Student	yes	LG	yes		yes	yes		yes	yes			yes	yes	yes
	P54	19	Male	Undergrade	Student	yes	Samsung Galaxy	yes	yes	yes	yes			yes			yes	yes																							yes	yes
	P55	25	Male	Undergrade	Student	yes	Xiaomi Redmi 4A	yes		yes	yes		yes	yes																yes	yes
	P56	19	Male	Undergrade	Student	yes	Huawei G Play Mini	yes		yes	yes							yes
	P57	20	Female	Undergrade	Student	yes	Alcatel Pixi 4	yes	yes					yes																					yes	yes	yes
	P58	20	Female	Undergrade	Student	yes	LG	yes	yes					yes				yes	yes			yes
	P59	20	Male	Undergrade	Student	yes	Motorola X2							yes
	P60	22	Female	Undergrade	Student	yes	Samsung J7 Prime	yes		yes	yes	yes		yes		yes	yes	yes	yes	yes
	P61	19	Male	Undergrade	Student	yes	Huawei G Play Mini	yes		yes	yes			yes					yes				yes	yes
	P62	18	Male	Undergrade	Student	yes	Sony Xperia M2	yes		yes	yes		yes	yes									yes	yes
	P63	22	Female	Undergrade	Student	yes	Iphone 7	yes	yes	yes	yes		yes	yes				yes	yes	yes																								yes
	P64	20	Male	Undergrade	Student	yes	Iphone	yes		yes	yes		yes	yes				yes
	P65	18	Female	Undergrade	Student	yes	Azumi A50C+	yes		yes				yes															yes	yes	yes
	P66	18	Male	Undergrade	Student	yes	Motorola G3	yes		yes	yes		yes	yes		yes																			yes	yes
	P67	18	Male	Undergrade	Student	yes	Huawei	yes																												yes			yes
	P68	19	Male	Undergrade	Student	yes	Motorola Moto X	yes		yes	yes		yes	yes									yes	yes
	P69	19	Male	Undergrade	Student	yes	Lenovo	yes			yes	yes		yes																					yes	yes
	P70	20	Male	Undergrade	Student	yes	Motorola G4 Plus	yes		yes			yes	yes		yes	yes	yes	yes	yes
	P71	20	Male	Undergrade	Student	yes	Iphone 5 SE	yes	yes	yes	yes	yes	yes	yes				yes	yes
	P72	19	Male	Undergrade	Student	yes	Iphone 6	yes		yes	yes		yes	yes																	yes
	P73	18	Male	Undergrade	Student	yes	Motorola G4	yes			yes		yes	yes									yes	yes	yes
	P74	18	Male	Undergrade	Student	yes	Huawei P9 LTE	yes					yes	yes										yes
	P75	23	Male	Undergrade	Student	yes	Huawei P9	yes	yes	yes	yes			yes			yes	yes
	P76	18	Male	Undergrade	Student	yes	LG K10	yes	yes	yes	yes		yes	yes										yes	yes
	P77	20	Male	Undergrade	Student	yes	Iphone 6S	yes		yes	yes			yes			yes	yes		yes
	P78	20	Female	Undergrade	Student	yes	Lenovo K10 A40	yes		yes	yes			yes				yes		yes									yes
	P79	28	Female	Undergrade	Student	yes	Samsung Galaxy Grand	yes	yes	yes	yes		yes	yes		yes														yes
	P80	20	Male	Undergrade	Student	yes	Huawei P9 Lite	yes		yes	yes		yes	yes			yes	yes	yes
	P81	19	Male	Undergrade	Student	yes	Samsung S6 Edge	yes		yes			yes	yes																yes	yes
	P82	18	Male	Undergrade	Student	yes	Huawei	yes		yes	yes		yes	yes																yes							yes
	P83	21	Female	Undergrade	Student	yes	Iphone 5S	yes		yes			yes	yes															yes
	P84	20	Male	Undergrade	Student	yes	Samsung Galaxy S7	yes		yes			yes	yes																yes							yes
	P85	20	Male	Undergrade	Student	yes	Samsung J7 2016	yes		yes	yes		yes	yes									yes	yes	yes
	P86	21	Male	Undergrade	Student	yes	LG K10	yes	yes	yes	yes	yes	yes	yes												yes
	P87	19	Male	Undergrade	Student	yes	Huawei Y2	yes		yes	yes		yes	yes				yes
	P88	19	Male	Undergrade	Student	yes	Own Funt	yes	yes	yes	yes			yes									yes	yes	yes
	P89	20	Male	Undergrade	Student	yes	Iphone5S	yes		yes	yes		yes	yes			yes	yes	yes
	P90	19	Male	Undergrade	Student	yes	Sony Xperia Xa	yes		yes	yes			yes									yes	yes
	P91	20	Male	Undergrade	Student	yes	Huawei P9 Lite	yes	yes	yes			yes	yes				yes																				yes
TOTALS	90	21.6444						85	24	74	68	15	52	85	3	12	22	25	24	15	0	3	14	17	6	2	2	1	8	10	8	1	0	1	6	6	5	2	1	0	2	1	1	3	0	0	2	0	2
[truncated: 177 more columns]

## Sheet: Social+Me Evaluation
	Interactions													1st Day	2nd Day	3rd Day	4th Day	5th Day	6th Day	7th Day
													P1	3	2	7	13	15	15	15
		P1		1st Day	2nd Day	3rd Day	4th Day	5th Day	6th Day	7th Day			P2	2	5	8	10	11	12	15
			Calls	0	0	0	0	0	0	0			P3	2	1	2	1	2	1	1
			SMS	0	0	0	0	0	0	0			P4	3	6	7	8	9	10	12
			WhatsApp	14	1	35	43	22	38	51			P5	1	1	1	1	1	3	7
			Twitter	0	0	0	0	0	0	0			P6	1	3	4	3	2	1	1
			Total	14	1	35	43	22	38	51			P7	1	1	1	1	1	1	1
			Achievement	3	2	7	13	15	15	15
		P2		1st Day	2nd Day	3rd Day	4th Day	5th Day	6th Day	7th Day
			Calls	1	1	3	0	1	3	0
			SMS	0	0	0	0	0	0	0
			WhatsApp	9	25	20	14	10	5	37
			Twitter	0	0	0	0	0	0	0
			Total	10	26	23	14	11	8	37
			Achievement	2	5	8	10	11	12	15
		P3		1st Day	2nd Day	3rd Day	4th Day	5th Day	6th Day	7th Day
			Calls	2	0	1	0	1	0	0
			SMS	0	0	0	0	0	0	0
			WhatsApp	7	5	8	1	7	6	0
			Twitter	0	0	0	0	0	0	0
			Total	9	5	9	1	8	6	0
			Achievement	2	1	2	1	2	1	1
		P4		1st Day	2nd Day	3rd Day	4th Day	5th Day	6th Day	7th Day						Total Interacciones
			Calls	0	1	0	0	0	0	0				1st Day	2nd Day	3rd Day	4th Day	5th Day	6th Day	7th Day
			SMS	0	0	0	0	0	0	0			P1	14	1	35	43	22	38	51
			WhatsApp	19	21	8	9	12	8	15			P2	10	26	23	14	11	8	37
			Twitter	0	0	0	0	0	0	0			P3	9	5	9	1	8	6	0
			Total	19	22	8	9	12	8	15			P4	19	22	8	9	12	8	15
			Achievement	3	6	7	8	9	10	12			P5	4	5	5	2	1	16	33
													P6	6	17	7	3	5	6	2
		P5		1st Day	2nd Day	3rd Day	4th Day	5th Day	6th Day	7th Day			P7	2	0	1	0	0	0	0
			Calls	0	0	0	0	0	1	1
			SMS	0	0	0	0	0	0	0
			WhatsApp	4	5	5	2	1	15	32			Mean	12
			Twitter	0	0	0	0	0	0	0			Stand. Desv.	13
			Total	4	5	5	2	1	16	33
			Achievement	1	1	1	1	1	3	7
		P6		1st Day	2nd Day	3rd Day	4th Day	5th Day	6th Day	7th Day
			Calls	2	9	1	0	3	2	0
			SMS	0	1	0	0	0	0	0
			WhatsApp	4	7	6	3	2	4	2
			Twitter	0	0	0	0	0	0	0
			Total	6	17	7	3	5	6	2
			Achievement	1	3	4	3	2	1	1
		P7		1st Day	2nd Day	3rd Day	4th Day	5th Day	6th Day	7th Day
			Calls	2	0	1	0	0	0	0
			SMS	0	0	0	0	0	0	0
			WhatsApp	0	0	0	0	0	0	0
			Twitter	0	0	0	0	0	0	0
			Total	2	0	1	0	0	0	0
			Achievement	1	1	1	1	1	1	1
